# Supplementary material for: S1P regulates intervertebral disc aging by mediating endoplasmic reticulum–mitochondrial calcium ion homeostasis
Source: JCI Insight. 2024 Nov 8;9(21):e177789. doi: 10.1172/jci.insight.177789 (PMC11601718; doi:10.1172/jci.insight.177789)
Supplement: Supporting data values [file jciinsight-9-177789-s090.xlsx]

## Sheet: 1A
	Grade
	Normal	Mild	Severe
Percentage of postive cells	0.823529	0.532451	0.545455
	0.893617	0.613482	0.483871
	0.906977	0.723423	0.457143
	0.913247	0.823123	0.414286
	0.821314	0.632489	0.578238
	0.830923	0.743292	0.342373

## Sheet: 1B
	Grade
	Ⅱ	Ⅲ	Ⅳ	Ⅴ
Relative S1P mRNA expression level	1.11951	0.320856	0.25	0.226095
	0.957858	0.530344	0.545254	0.273573
	1.11323	0.331022	0.174343	0.105477
	0.831274	0.638834	0.163232	0.374821
	1.18321	0.344813	0.377618	0.137834
	1.09345	0.571278	0.381783	0.137237

## Sheet: 1D
	Group
Percentage of S1P positive cells(%)	Sham	4 WPP
	84.9367	49.0846
	79.8137	36.6197
	86.2315	52.3424
	73.3271	38.2132
	88.3242	33.4543
	78.3242	47.3243

## Sheet: 1E
	Group
	Ctrl	10ng/ml IL-1β	20ng/ml IL-1β
S1P/actin	0.771366	0.558134	0.474547
	0.746433	0.569035	0.404532
	0.926853	0.813536	0.335709

## Sheet: 1F
	Group
		Ctrl						IL1β 10ng/ml						IL1β 20ng/ml
Relative mRNA expression level	S1P	1.15701	1.04972	1.22811	1.32101	1.34972	1.22101	1.03527	0.907519	0.812252	0.826588	0.807519	0.912252	0.679165	0.768438	0.727858	0.714584	0.757858	0.639165
	Col2	0.918594	0.918654	1.09056	1.11176	1.01859	1.21176	0.763838	0.832162	0.593574	0.645058	0.732162	0.533574	0.425579	0.348082	0.485485	0.610262	0.415485	0.510262
	Sox9	0.784584	1.02811	1.18099	1.04964	1.02812	0.884584	0.5	0.479632	0.668964	0.578344	0.568964	0.528344	0.281265	0.353553	0.432269	0.450625	0.332269	0.453553
	Aggrecan	1.09858	1.10382	1.01149	1.26675	1.00382	1.16675	0.658386	0.615248	0.673976	0.609597	0.613976	0.589597	0.41251	0.497407	0.297817	0.323649	0.407407	0.303649
	ADAMTS5	0.787308	1.15269	1.01045	1.09051	1.25269	0.987308	1.38992	1.27899	1.24401	1.22689	1.34401	1.42992	1.87254	1.7593	1.43893	1.51047	1.8593	1.71047
	MMP13	0.632878	1.03525	1.26576	1.20581	1.13526	1.30581	3.34035	3.22657	3.27161	2.82843	3.47161	2.92843	9.00047	9.31787	9.21007	9.8326	9.11007	9.50047

## Sheet: 1H
	Group
Percentage of S1P positive cells(%)	Young	Old
	84.472	67.6692
	89.2341	66.3242
	91.2343	71.3432
	77.3242	58.3422
	83.4543	60.3243
	86.3243	52.3445

## Sheet: 1I
		Group
		S1P			Col2			MMP13			P16
Proteins/GAPDH	0h	1.01515	0.974556	1.0103	0.977983	1.02333	0.998691	0.90299	0.966932	1.13008	0.99098	1.01903	0.989987
	2h	0.626246	0.746856	0.626961	0.370363	0.472959	0.348428	1.82864	1.8203	1.98092	1.2577	1.29301	1.34141
	4h	0.367784	0.460666	0.387535	0.257818	0.292258	0.313155	1.93908	2.22411	1.84995	1.33641	1.38828	1.36785
	6h	0.754994	0.423437	0.506959	0.196078	0.336006	0.22586	2.21846	2.2211	2.33029	2.00495	1.9076	1.90757

## Sheet: 2A
		Group
		NC			H2O2
Proteins/Actin	DNMT1	0.989116	1.02198	0.988907	0.906826	0.919596	0.9087
	DNMT3a	0.878012	1.12339	0.998593	5.05996	4.59913	3.95313
	DNMT3b	0.880933	0.967386	1.15168	1.08787	0.957387	1.15289

## Sheet: 2D
	5-AZA
	0	0	0.2	0.4
Relative S1P mRNA expression level	0.794325	0.383888	0.695509	0.685509
	0.983783	0.58407	0.733636	0.833636
	1.22189	0.694367	0.916131	1.11613
	0.894325	0.464442	0.89387	0.959387
	0.903783	0.529978	0.955818	1.05582
	1.12189	0.505902	0.978616	0.978675

## Sheet: 2E
	Group
		NC			H2O2			H2O2+5AZA
Proteins/Actin	S1P	0.975727	0.918854	1.10542	0.12806	0.207582	0.288585	0.602056	0.557845	0.595457
	Col2	0.987692	0.969234	1.04307	0.716612	0.732148	0.647571	0.930888	0.836422	0.836223
	SOX9	1.01763	0.944418	1.03795	0.61275	0.472928	0.500595	0.955244	0.76008	0.814274
	ADAMTS5	1.05542	0.963407	0.981173	1.93275	1.83289	1.73857	1.20058	1.17666	0.98508
	MMP13	0.898215	1.01291	1.08888	2.85114	2.74722	2.50301	1.27848	1.22749	1.25466

[truncated: 43 more sheets: 2F, 3B, 3D, 3F, 3I, 3L, 3N, 4D, 4F, 4H, 4J, 4K, 5B, 5C, 5F, 5G, 5I, 6B, 6C, 6D …]
